# Supplementary material for: Obligatory roles of dopamine D1 receptors in the dentate gyrus in antidepressant actions of a selective serotonin reuptake inhibitor, fluoxetine
Source: Mol Psychiatry. 2018 Dec 10;25(6):1229–44. doi: 10.1038/s41380-018-0316-x (PMC7244404; doi:10.1038/s41380-018-0316-x)
Supplement: Supplementary file 12 — Supplementary Table 1 [file 41380_2018_316_MOESM12_ESM.xlsx]

## Sheet: Sheet1
Supplementary Table 1
a. Antibodies used for immunoblotting
antigen		product number	host species	dilution	source
	phospho-Thr34 DARPP-32	#12438	rabbit monoclonal	1:1,000	Cell Signaling Technology
	phospho-Ser97 DARPP-32	RU1736	rabbit polyclonal	1:5,000	The Rockefeller University
	DARPP-32	C24-5a	mouse monoclonal	1:20,000-40,000	The Rockefeller University
	phospho-Ser845 GluA1	p1160-845	rabbit polyclonal	1:250	PhosphoSolutions
	GluA1	sc-13152	mouse monoclonal	1:250	Santa Cruz Biotechnology
	phospho-Thr202/Tyr204 ERK	#9595	rabbit polyclonal	1:2,000	New England BioLabs
	ERK	#9102	rabbit polyclonal	1:1,000	New England BioLabs
	D1 receptor	D2944	rat monoclonal	1:400	Sigma-Aldrich
	ß-actin	#4970	rabbit monoclonal	1:1,000	Cell Signaling Technology
b. Antibodies used for immunohistochemistry
antigen		product number	host species	dilution	source
	EGFP	ab13970	chicken polyclonal	1:500	Abcam
	calretinin	6B3	mouse monoclonal	1:4,000	Swant
	calbindin-D28K	300	mouse monoclonal	1:1,000	Swant
	nestin	ab81755	chicken polyclonal	1:200	Abcam
	BrdU	ab6326	rat monoclonal	1:200	Abcam
	Ki-67	ab15580	rabbit polyclonal	1:200	Abcam
	doublecortin	sc-8066	goat polyclonal	1:200	Santa Cruz Biotechnology
	NeuN	ABN78	rabbit polyclonal	1:1,000	Merck Millipore
