# Supplementary material for: Obligatory roles of dopamine D1 receptors in the dentate gyrus in antidepressant actions of a selective serotonin reuptake inhibitor, fluoxetine
Source: Mol Psychiatry. 2018 Dec 10;25(6):1229–44. doi: 10.1038/s41380-018-0316-x (PMC7244404; doi:10.1038/s41380-018-0316-x)
Supplement: Supplementary file 13 — Supplementary Table 2 [file 41380_2018_316_MOESM13_ESM.xlsx]

## Sheet: Sheet1
Supplementary Table 2.
a. Primers for quantitative real-time PCR
gene	sequence (5' to 3' direction)
Drd1	forward	GCCGCTGTCATCAGGTTTC
	reverse	GGCCAAAAGCCAGCAATCT
Drd2	forward	ACCTGTCCTGGTACGATGATG
	reverse	GCATGGCATAGTAGTTGTAGTGG
Drd3	forward	CCTCTGAGCCAGATAAGCAGC
	reverse	AGACCGTTGCCAAAGATGATG
Drd4	forward	GCCTGGAGAACCGAGACTATG
	reverse	CGGCTGTGAAGTTTGGTGTG
Drd5	forward	CTCGGCAACGTCCTAGTGTG
	reverse	AATGCCACGAAGAGGTCTGAG
Calb1 (calbindin)	forward	TCTGGCTTCATTTCGACGCTG
	reverse	ACAAAGGATTTCATTTCCGGTGA
Tdo2	forward	ATGAGTGGGTGCCCGTTTG
	reverse	GGCTCTGTTTACACCAGTTTGAG
Dsp (desmoplakin)	forward	GCTGAAGAACACTCTAGCCCA
	reverse	ACTGCTGTTTCCTCTGAGACA
Il1r1 (IL1 receptor)	forward	GTGCTACTGGGGCTCATTTGT
	reverse	GGAGTAAGAGGACACTTGCGAAT
b-actin	forward	AGTGTGACGTTGACATCCGTA
	reverse	GCCAGAGCAGTAATCTCCTTCT
b. PCR ptotocol
gene	protocol
Drd1 Drd4 Drd5 Calb1 Tdo2 Dsp Il1r1	cDNA was detected using QuantiFast SYBR Green PCR Master Mix consisted of 40 cycles of denaturation at 95°C for 10 sec, annealing at 60°C for 30 sec, and extension at 65°C for 1 min.
Drd2 Drd3	cDNA was detected using Light Cycler 480 SYBR Green I Master consisted of 45 cycles of denaturation at 95°C for 10 sec, annealing at 62°C for 20 sec, and extension at 72°C for 30 sec.
