# Supplementary material for: Obligatory roles of dopamine D1 receptors in the dentate gyrus in antidepressant actions of a selective serotonin reuptake inhibitor, fluoxetine
Source: Mol Psychiatry. 2018 Dec 10;25(6):1229–44. doi: 10.1038/s41380-018-0316-x (PMC7244404; doi:10.1038/s41380-018-0316-x)
Supplement: Supplementary file 14 — Supplementary Table 3 [file 41380_2018_316_MOESM14_ESM.xlsx]

## Sheet: Sheet1_20170830
		Supplementary Table 3. Statistical analyses for data shown in Figs. 1-5 and Supplementary Figs. 1-7
	Set of data			Type of statistical analysis	Results of statistical analysis
	Figure 1
		a: DRD1 protein expression	DG: PL vs. FLX	Paired t-test	t(6)=3.168	p=0.0194
		b: Drd1 mRNA expression	DG: PL vs. FLX	t-test	t(6)=2.856	p=0.0289
		c: Drd1 mRNA expression	Two-way ANOVA for PL and FLX
			group effect	Two-way ANOVA	F(1,33)=40.82	p<0.0001
			time effect	Two-way ANOVA	F(2,33)=4.20	p=0.0238
			group-time interaction	Two-way ANOVA	F(2,33)=4.26	p=0.0225
			day 10: PL vs. FLX	Bonferroni posttest		p<0.01
			day 14: PL vs. FLX	Bonferroni posttest		p<0.001
		d: Drd1 mRNA expression		t-test (Welch's-correction)	t(8)=2.398	p=0.0433
		Calb1 mRNA expression		t-test	t(14)=2.744	p=0.0079
		Tdo2 mRNA expression		t-test	t(14)=2.221	p=0.0217
		f: P-T34 D32/D32	Two-way ANOVA for PL and FLX
			group effect	Two-way ANOVA	F(1,29)=6.86	p=0.0139
			dose effect	Two-way ANOVA	F(2,29)=13.42	p<0.0001
			group-dose interaction	Two-way ANOVA	F(2,29)=4.30	p=0.0232
			SKF 10 µM: PL vs. FLX	Bonferroni posttest		p<0.01
		g: Drd1 mRNA expression		One-way ANOVA	F(3,33)=11.65	p<0.0001
			FLX(-)/SCH(-) vs. FLX(+)/SCH(-)	Newman–Keuls posttest		p<0.001
			FLX(+)/SCH(-) vs. FLX(+)/SCH(+)	Newman–Keuls posttest		p<0.001
		Calb1 mRNA expression		One-way ANOVA	F(3,33)=7.450	p=0.0006
			FLX(-)/SCH(-) vs. FLX(+)/SCH(-)	Newman–Keuls posttest		p<0.01
			FLX(+)/SCH(-) vs. FLX(+)/SCH(+)	Newman–Keuls posttest		p<0.01
		Drd5 mRNA expression		One-way ANOVA	F(3,34)=40.80	p<0.0001
			FLX(-)/SCH(-) vs. FLX(+)/SCH(-)	Newman–Keuls posttest		p<0.001
			FLX(-)/SCH(-) vs. FLX(+)/SCH(+)	Newman–Keuls posttest		p<0.001
	Figure 2
		b: Basal levels of 5-HT		t-test	t(71)=2.012	p=0.0481
		b: Basal levels of 5-HIAA		t-test	t(63)=0.1272	p=0.8992
		c: 5-HT levels with novelty stress in mice treated with PL
			basal vs. 30 min	mixed linear models	t(28)=5.3	p<0.0001
			basal vs. 60 min	mixed linear models	t(28)=6	p<0.0001
			basal vs. 90 min	mixed linear models	t(28)=2.65	p=0.0312
		c: 5-HT levels with novelty stress in mice treated with PL or FLX
			Two-way ANOVA for PL and FLX
			group effect	Two-way ANOVA	F(1, 64)=51.0141	p<0.0001
			time effect	Two-way ANOVA	F(7, 64)=4.4068	p=0.0005
			group-time interaction	Two-way ANOVA	F(7, 64)=5.8252	p<0.0001
		d: 5-HT levels with novelty stress + SKF in mice treated with PL
			basal vs. 30 min	mixed linear models	t(28)=4.65	p<0.0001
			basal vs. 60 min	mixed linear models	t(28)=6.04	p<0.0001
			basal vs. 90 min	mixed linear models	t(28)=3.14	p=0.004
			basal vs. 120 min	mixed linear models	t(28)=2.17	p=0.0387
		e: 5-HT levels with novelty stress + SCH in mice treated with PL
			basal vs. 30 min	mixed linear models	t(28)=3.42	p=0.0017
			basal vs. 60 min	mixed linear models	t(28)=4.93	p<0.0001
			basal vs. 90 min	mixed linear models	t(28)=2.97	p=0.0061
		e: 5-HT levels with novelty stress + SCH in mice treated with FLX
			basal vs. 30 min	mixed linear models	t(35)=3.03	p=0.0046
			basal vs. 60 min	mixed linear models	t(35)=5.85	p<0.0001
			basal vs. 90 min	mixed linear models	t(35)=3.01	p=0.0049
	Figure 3
		c: BrdU+ cells	Two-way ANOVA for PL and FLX
			group effect	Two-way ANOVA	F(1,41)=42.12	p<0.0001
			D1 receptor ligand effect	Two-way ANOVA	F(2,41)=6.28	p=0.0042
			group-D1 receptor ligand interaction	Two-way ANOVA	F(2,41)=6.27	p=0.0042
			PL/SAL vs. FLX/SAL	Bonferroni posttest		p<0.01
			PL/SKF vs. FLX/SKF	Bonferroni posttest		p<0.0001
			PL/SCH vs. FLX/SCH	Bonferroni posttest		ns
			the FLX group	One-way ANOVA	F(2,20)=6.821	p=0.0055
			FLX/SAL vs. FLX/SKF	Newman–Keuls posttest		p<0.05
			FLX/SKF vs. FLX/SCH	Newman–Keuls posttest		p<0.01
			FLX/SAL vs. FLX/SCH	Newman–Keuls posttest		ns
	Figure 4
		b: NSFT	PL vs. FLX	t-test	t(24)=2.108	p=0.0456
		c: TST	PL vs. FLX	t-test	t(22)=2.244	p=0.0352
		d: Drd1 mRNA expression	PL vs. FLX	t-test (Welch's-correction)	t(11)=2.604	p=0.0245
		e: DRD1 protein expression	PL vs. FLX	t-test (Welch's-correction)	t(11)=2.139	p=0.0278
		g: NSFT	PL vs. FLX	t-test (Welch's-correction)	t(14)=2.265	p=0.0399
		h: TST	PL vs. FLX	t-test	t(26)=3.124	p=0.0044
		i: Drd1 mRNA expression	PL vs. FLX	t-test (Welch's-correction)	t(9)=3.690	p=0.0050
		j: DRD1 protein expression	PL vs. FLX	t-test (Welch's-correction)	t(9)=2.590	p=0.0292
	Figure 5
		b: NSFT	Stress (-)-PL/SAL vs. Stress (+)-PL/SAL	t-test	t(17)=2.746	p=0.0138
			Stress (+)-PL/SAL vs. Stress (+)-FLX/SAL	t-test	t(10)=4.808	p=0.0007
		c: Drd1 mRNA expression	Stress (-)-PL/SAL vs. Stress (+)-FLX/SAL	t-test	t(6)=1.818	p=0.1190
			Stress (+)-PL/SAL vs. Stress (+)-FLX/SAL	t-test (Welch's-correction)	t(3)=2.935	p=0.0304
		e: NSFT	Stress (-)-PL/SAL vs. Stress (++)-PL/SAL	t-test	t(25)=3.551	p=0.0016
			the severe restraint stress group	One-way ANOVA	F(3,46)=6.528	p=0.0009
			Stress (++)-PL/SAL vs. Stress (++)-FLX/SKF	Newman–Keuls posttest		p<0.01
			Stress (++)-FLX/SAL vs. Stress (++)-FLX/SKF	Newman–Keuls posttest		p<0.05
		f: TST	Stress (-)-PL/SAL vs. Stress (++)-PL/SAL	t-test (Welch's-correction)	t(13)=2.196	p=0.0468
			the severe restraint stress group	One-way ANOVA	F(3,43)=20.48	p<0.0001
			Stress (++)-PL/SAL vs. Stress (++)-FLX/SKF	Newman–Keuls posttest		p<0.001
			Stress (++)-FLX/SAL vs. Stress (++)-FLX/SKF	Newman–Keuls posttest		p<0.001
		g: Drd1 mRNA expression	the severe restraint stress group	One-way ANOVA	F(3,26)=8.568	p=0.0004
			Stress (++)-PL/SAL vs. Stress (++)-FLX/SKF	Newman–Keuls posttest		p<0.01
		h: DRD1 protein expression	the severe restraint stress group	One-way ANOVA	F(3,37)=3.422	p=0.0270
			Stress (++)-PL/SAL vs. Stress (++)-FLX/SKF	Newman–Keuls posttest		p<0.05
	Supplemental Figure 1
		a: Drd1 mRNA expression		Paired t-test	t(4)=2.861	p=0.0459
		b: Calb1 mRNA expression		Paired t-test	t(4)=4.210	p=0.0136
		c: Dsp mRNA expression		Paired t-test	t(4)=2.884	p=0.0448
		d: Tdo2 mRNA expression		Paired t-test	t(4)=4.523	p=0.0106
		e: Il1r1 mRNA expression		Paired t-test	t(3)=3.190	p=0.0497
		f: doamine receptor mRNA expression	Drd1: PL vs. FLX	t-test	t(6)=2.856	p=0.0289
			Drd5: PL vs. FLX	t-test	t(6)=4.734	p=0.0032
		g: Drd1 mRNA expression
			Two-way ANOVA for control and FLX
			group effect	Two-way ANOVA	F(1,42)=17.31	p=0.0002
			axis effect	Two-way ANOVA	F(2,42)=4.11	p=0.0235
			group-axis interaction	Two-way ANOVA	F(2,42)=1.12	p=0.3347
			Dorsal: control vs. FLX	Bonferroni posttest		p<0.05
			Intermediate: control vs. FLX	Bonferroni posttest		p<0.05
			Dorsal: control vs. FLX	t-test (Welch's-correction)	t(7)=2.577	p=0.0366
			Intermediate: control vs. FLX	t-test (Welch's-correction)	t(7)=2.557	p=0.0377
			Ventral: control vs. FLX	t-test (Welch's-correction)	t(7)=2.380	p=0.0489
			the control group	One-way ANOVA	F(2,21)=14.73	p=0.0001
			Dorsal vs. Intermediate	Newman–Keuls posttest		p<0.01
			Dorsal vs. Ventral	Newman–Keuls posttest		p<0.001
			Intermediate vs. Ventral	Newman–Keuls posttest		ns
			the FLX group	One-way ANOVA	F(2,21)=2.365	p=0.1185
			Dorsal vs. Intermediate	Newman–Keuls posttest		ns
			Dorsal vs. Ventral	Newman–Keuls posttest		ns
			Intermediate vs. Ventral	Newman–Keuls posttest		ns
	Supplemental Figure 3
		c: EGFP-positive cells	GC: PL vs. FLX	t-test	t(4)=12.67	p=0.0002
			ML: PL vs. FLX	t-test	t(4)=0.3577	p=0.7387
			SLM: PL vs. FLX	t-test	t(4)=1.535	p=0.1996
			SR: PL vs. FLX	t-test	t(4)=1.152	p=0.3135
			SP: PL vs. FLX	t-test	t(4)=0.8778	p=0.4296
			SO: PL vs. FLX	t-test	t(4)=0.5724	p=0.5977
		d: EGFP intensity	GC: PL vs. FLX	t-test	t(4)=6.979	p=0.0022
			ML: PL vs. FLX	t-test	t(4)=4.330	p=0.0123
			SLM: PL vs. FLX	t-test	t(4)=1.370	p=0.2425
			SR: PL vs. FLX	t-test	t(4)=2.644	p=0.0573
			SP: PL vs. FLX	t-test	t(4)=2.259	p=0.0868
	Supplemental Figure 4
		c: [Drd1]-EGFP-expression	L1: PL vs. FLX	t-test	t(6)=0.6115	p=0.5633
			L2/3: PL vs. FLX	t-test	t(6)=0.4265	p=0.6846
			L4/5: PL vs. FLX	t-test	t(6)=0.6897	p=0.5162
			L6: PL vs. FLX	t-test	t(6)=0.5919	p=0.5755
	Supplemental Figure 5
		a: D32 protein expression	Str vs. DG	t-test	t(7)=23.63	p<0.0001
		b: P-S97 D32/D32	Two-way ANOVA for PL and FLX
			group effect	Two-way ANOVA	F(1,41)=12.20	p=0.0012
			dose effect	Two-way ANOVA	F(2,41)=0.43	p=0.6554
			group-dose interaction	Two-way ANOVA	F(2,41)=0.39	p=0.6825
			SKF 0 µM: PL vs. FLX	Bonferroni posttest		p<0.01
		c: P-S845 GluA1/GluA1	Two-way ANOVA for PL and FLX
			group effect	Two-way ANOVA	F(1,23)=9.15	p=0.0060
			dose effect	Two-way ANOVA	F(2,23)=14.26	p<0.0001
			group-dose interaction	Two-way ANOVA	F(2,23)=3.22	p=0.0584
			SKF 10 µM: PL vs. FLX	Bonferroni posttest		p<0.01
		d: P-ERK2/ERK2	Two-way ANOVA for PL and FLX
			group effect	Two-way ANOVA	F(1,21)=5.24	p=0.0325
			dose effect	Two-way ANOVA	F(2,21)=13.64	p=0.0002
			group-dose interaction	Two-way ANOVA	F(2,21)=1.74	p=0.1999
			SKF 10 µM: PL vs. FLX	Bonferroni posttest		p<0.05
	Supplemental Figure 6
		a: 5-HT levels with FLX 10 mg/kg i.p. in mice treated with PL
			basal vs. 30 min	mixed linear models	t(35)=3.85	p=0.0005
			basal vs. 60 min	mixed linear models	t(35)=4.62	p<0.0001
			basal vs. 90 min	mixed linear models	t(35)=4.88	p<0.0001
			basal vs. 120 min	mixed linear models	t(35)=5.27	p<0.0001
			basal vs. 150 min	mixed linear models	t(35)=4.70	p<0.0001
		b: Basal levels of DA		t-test	t(31)=1.654	p=0.1082
		b: Basal levels of DOPAC		t-test	t(25)=1.361	p=0.1856
		b: Basal levels of HVA		t-test	t(19)=0.2796	p=0.7827
		c: 5-DA levels with novelty stress in mice treated with PL
			basal vs. 30 min	mixed linear models	t(35)=4.04	p=0.0003
			basal vs. 60 min	mixed linear models	t(35)=3.2	p=0.0029
		c: DA levels with novelty stress in mice treated withFLX
			basal vs. 30 min	mixed linear models	t(28)=2.49	p=0.0189
			basal vs. 60 min	mixed linear models	t(28)=2.24	p=0.0332
		c: DA levels with novelty stress in mice treated with PL or FLX
			Two-way ANOVA for PL and FLX
			group effect	Two-way ANOVA	F(1, 72)=1.2486	p=0.2675
			time effect	Two-way ANOVA	F(7, 72)=3.5578	p=0.0024
			group-time interaction	Two-way ANOVA	F(7, 72)=0.5335	p=0.8064
	Supplemental Figure 7
		a: 5-HT levels with novelty stress + SKF (10 µM) in mice treated with FLX
			basal vs. 30 min	mixed linear models	t(35)=-2.57	p=0.0144
			basal vs. 60 min	mixed linear models	t(35)=-4.34	p=0.0001
			basal vs. 90 min	mixed linear models	t(35)=-4.58	p<0.0001
			basal vs. 120 min	mixed linear models	t(35)=-5.82	p<0.0001
		b: 5-HT levels with novelty stress + SCH (10 µM) in mice treated with PL
			basal vs. 30 min	mixed linear models	t(28)=2.91	p=0.007
			basal vs. 60 min	mixed linear models	t(28)=4.45	p=0.0001
			basal vs. 90 min	mixed linear models	t(28)=3.66	P=0.0001
			basal vs. 120 min	mixed linear models	t(28)=4.71	p<0.0001
			basal vs. 150 min	mixed linear models	t(28)=5.12	p<0.0001
		b: 5-HT levels with novelty stress + SCH (10 µM) in mice treated with FLX
			basal vs. 60 min	mixed linear models	t(35)=2.31	p=0.0267
			basal vs. 90 min	mixed linear models	t(35)=3.4	p=0.0017
			basal vs. 120 min	mixed linear models	t(35)=3.8	p=0.0006
			basal vs. 150 min	mixed linear models	t(35)=5.15	p<0.0001
		b: 5-HT levels with novelty stress + SCH (10 µM) in mice treated with PL or FLX
			Two-way ANOVA for PL and FLX
			group effect	Two-way ANOVA	F(1, 72)=2.2041	p=0.1420
			time effect	Two-way ANOVA	F(7, 72)=6.5234	p<0.0001
			group-time interaction	Two-way ANOVA	F(7, 72)=0.6001	p=0.7539
	Supplemental Figure 8
		a: BrdU+ cells in mice treated with PL/SAL or FLX/SAL
			Two-way ANOVA for PL/SAL and FLX/SAL
			group effect	Two-way ANOVA	F(1,350)=80.89	p<0.0001
			axis effect	Two-way ANOVA	F(25,350)=4.28	p<0.0001
			group-axis interaction	Two-way ANOVA	F(25,350)=0.72	p=0.8389
			section 16: PL/SAL vs. FLX/SAL	Bonferroni posttest		p<0.05
			section 23: PL/SAL vs. FLX/SAL	Bonferroni posttest		p<0.01
		b: BrdU+ cells in mice treated with PL/SKF or FLX/SKF
			Two-way ANOVA for PL/SKF and FLX/SKF
			group effect	Two-way ANOVA	F(1,348)=173.58	p<0.0001
			axis effect	Two-way ANOVA	F(25,348)=2.77	p<0.0001
			group-axis interaction	Two-way ANOVA	F(25,348)=1.09	p=0.3497
			section 16: PL/SKF vs. FLX/SKF	Bonferroni posttest		p<0.001
			section 17: PL/SKF vs. FLX/SKF	Bonferroni posttest		p<0.001
			section 18: PL/SKF vs. FLX/SKF	Bonferroni posttest		p<0.01
			section 19: PL/SKF vs. FLX/SKF	Bonferroni posttest		p<0.05
			section 20: PL/SKF vs. FLX/SKF	Bonferroni posttest		p<0.001
			section 21: PL/SKF vs. FLX/SKF	Bonferroni posttest		p<0.05
			section 22: PL/SKF vs. FLX/SKF	Bonferroni posttest		p<0.01
			section 23: PL/SKF vs. FLX/SKF	Bonferroni posttest		p<0.05
			section 24: PL/SKF vs. FLX/SKF	Bonferroni posttest		p<0.01
		c: BrdU+ cells in mice treated with PL/SCH or FLX/SCH
			Two-way ANOVA for PL/SCH and FLX/SCH
			group effect	Two-way ANOVA	F(1,362)=19.73	p<0.0001
			axis effect	Two-way ANOVA	F(25,362)=5.72	p<0.0001
			group-axis interaction	Two-way ANOVA	F(25,362)=1.06	p=0.3885
		d: BrdU+ cells in mice treated with FLX/SAL or FLX/SKF
			Two-way ANOVA for FLX/SAL or FLX/SKF
			group effect	Two-way ANOVA	F(1,354)=32.31	p<0.0001
			axis effect	Two-way ANOVA	F(25,354)=3.36	p<0.0001
			group-axis interaction	Two-way ANOVA	F(25,354)=0.56	p=0.9603
		e: BrdU+ cells in mice treated with FLX/SAL or FLX/SCH
			Two-way ANOVA for FLX/SAL or FLX/SCH
			group effect	Two-way ANOVA	F(1,358)=19.22	p<0.0001
			axis effect	Two-way ANOVA	F(25,358)=3.59	p<0.0001
			group-axis interaction	Two-way ANOVA	F(25,358)=1.21	p=0.2282
		f: BrdU+ cells in mice treated with PL/SAL or FLX/SCH
			Two-way ANOVA for PL/SAL and FLX/SCH
			group effect	Two-way ANOVA	F(1,354)=27.04	p<0.0001
			axis effect	Two-way ANOVA	F(25,354)=4.38	p<0.0001
			group-axis interaction	Two-way ANOVA	F(25,354)=1.68	p=0.0227
	Supplemental Figure 10
		b: Calb1 mRNA expression	the severe restraint stress group	One-way ANOVA	F(3,26)=3.015	p=0.0480
			Stress (++)-PL/SAL vs. Stress (++)-FLX/SKF	Newman–Keuls posttest		p<0.05
		c: Tdo2 mRNA expression	the severe restraint stress group	One-way ANOVA	F(3,26)=7.752	p=0.0007
			Stress (++)-PL/SAL vs. Stress (++)-FLX/SKF	Newman–Keuls posttest		p<0.001
